# Supplementary material for: Morphological and Molecular Characterization of Some Egyptian Six-Rowed Barley (Hordeum vulgare L.)
Source: Plants (Basel). 2021 Nov 20;10(11):2527. doi: 10.3390/plants10112527 (PMC8619447; doi:10.3390/plants10112527)
Supplement: Supplementary file 1 [file plants-10-02527-s001.zip]

Archive with 2 entries (2 files):
- Figure S1. sequence logos of the multiple sequences alignment of matK.pdf
- Figure S2. sequence logos of the multiple sequences alignment of rbcL.pdf
